# Supplementary material for: Macroeconomic factors affecting FDI in the African region
Source: PLoS One. 2023 Jan 23;18(1):e0280843. doi: 10.1371/journal.pone.0280843 (PMC9870099; doi:10.1371/journal.pone.0280843)
Supplement: S1 Appendix — (XLSX) [file pone.0280843.s001.xlsx]

## Sheet: Sheet1
Country	Continent	Year	LPI	GCI	IR	FDI
Algeria	Africa	2007	2.06338	3.9	1.50819	1700000000
Algeria	Africa	2010	2.36037	3.96	-6.99276	2300000000
Algeria	Africa	2012	2.41484	3.72	0.504061	1500000000
Algeria	Africa	2014	2.64945	4.08	8.32561	1500000000
Algeria	Africa	2016	2.76968	3.98	6.35266	1600000000
Algeria	Africa	2018	2.44807	3.766	0.873406	1500000000
Angola	Africa	2010	2.24735	2.93	-7.34887	-3200000000
Angola	Africa	2014	2.54298	3.04	12.3806	3700000000
Angola	Africa	2018	2.04616	2.597	-6.49974	-6500000000
Benin	Africa	2007	2.44556	3.37	4.34456	140000000
Benin	Africa	2010	2.78746	3.69	4.19549	54000000
Benin	Africa	2012	2.85264	3.61	-2.46961	280000000
Benin	Africa	2016	2.42812	3.47	4.5801	130000000
Botswana	Africa	2010	2.31843	4.05	2.33046	220000000
Botswana	Africa	2012	2.84181	4.06	10.7853	150000000
Botswana	Africa	2014	2.49277	4.15	-2.59517	520000000
Botswana	Africa	2016	3.04546	4.29	-4.15666	140000000
Burkina Faso	Africa	2007	2.24192	3.07	2.20438	22000000
Burkina Faso	Africa	2010	2.22564	3.2	1.28514	39000000
Burkina Faso	Africa	2012	2.32259	3.34	-0.74164	330000000
Burkina Faso	Africa	2014	2.6383	3.21	5.99592	360000000
Burundi	Africa	2012	1.60996	2.78	0.024114	604920
Burundi	Africa	2014	2.56574	3.09	9.84141	82000000
Burundi	Africa	2016	2.50978	3.06	13.1515	55420
Burundi	Africa	2018	2.06361	2.625	18.1577	983747
Congo, Democratic Rep	Africa	2016	2.37677	3.29	14.084	930000000
Congo, Democratic Rep	Africa	2018	2.48586	2.674	-3.27288	1400000000
Gambia, The	Africa	2007	2.51804	3.43	22.5081	78000000
Gambia, The	Africa	2010	2.49339	3.9	20.2147	37000000
Gambia, The	Africa	2012	2.46307	3.83	23.2604	41000000
Gambia, The	Africa	2014	2.24908	3.53	22.1347	23000000
Gambia, The	Africa	2018	2.40119	3.185	19.6801	82000000
Kenya	Africa	2007	2.52126	3.57	4.81909	730000000
Kenya	Africa	2010	2.58985	3.65	12.0282	180000000
Kenya	Africa	2012	2.4335	3.75	9.45662	1400000000
Kenya	Africa	2014	2.81208	3.93	7.8151	820000000
Kenya	Africa	2016	3.3313	3.9	10.4298	680000000
Kenya	Africa	2018	2.81493	3.759	10.3867	1600000000
Lesotho	Africa	2007	2.30403	3.22	22.3124	76000000
Lesotho	Africa	2012	2.23596	3.19	7.76888	57000000
Lesotho	Africa	2014	2.37285	3.73	-3.24085	94000000
Lesotho	Africa	2016	2.02598	3.57	11.9056	79000000
Lesotho	Africa	2018	2.27727	2.961	1.57938	41000000
Liberia	Africa	2012	2.44826	3.71	8.04024	2300000000
Liberia	Africa	2016	2.20391	3.21	8.33489	310000000
Malawi	Africa	2007	2.41953	3.07	22.6855	120000000
Malawi	Africa	2012	2.80797	3.38	12.4717	-8900000
Malawi	Africa	2014	2.81303	3.25	19.3623	600000000
Malawi	Africa	2018	2.58564	2.968	24.6251	100000000
Mali	Africa	2007	2.29402	3.02	0.188055	210000000
Mali	Africa	2010	2.2681	3.28	0.717035	370000000
Mali	Africa	2014	2.49523	3.43	4.01871	140000000
Mali	Africa	2016	2.50307	3.46	3.8913	360000000
Mauritania	Africa	2007	2.63042	3.17	13.4114	140000000
Mauritania	Africa	2012	2.39673	3.32	16.4691	1400000000
Mauritania	Africa	2014	2.22891	3	32.768	500000000
Mauritania	Africa	2016	1.866	2.94	5.20624	270000000
Mauritius	Africa	2007	2.1318	4.2	12.5252	340000000
Mauritius	Africa	2010	2.72107	4.32	7.66227	430000000
Mauritius	Africa	2012	2.81887	4.35	6.05193	590000000
Mauritius	Africa	2014	2.51492	4.52	6.91695	460000000
Mauritius	Africa	2018	2.73295	4.459	6.95211	370000000
Mozambique	Africa	2007	2.29383	2.94	11.1375	420000000
Mozambique	Africa	2010	2.29294	3.32	7.652	1300000000
Mozambique	Africa	2014	2.22892	3.24	13.4247	5000000000
Mozambique	Africa	2016	2.6841	3.13	6.59807	3100000000
Namibia	Africa	2007	2.15876	3.74	3.29202	670000000
Namibia	Africa	2010	2.0204	4.09	5.77879	290000000
Namibia	Africa	2012	2.65303	3.88	-2.34444	1000000000
Namibia	Africa	2014	2.65788	3.96	0.428951	450000000
Namibia	Africa	2016	2.74475	4.02	1.73732	360000000
Nigeria	Africa	2007	2.39631	3.45	9.18717	6000000000
Nigeria	Africa	2010	2.58757	3.38	1.06774	6000000000
Nigeria	Africa	2012	2.44672	3.67	6.22481	7100000000
Nigeria	Africa	2014	2.80878	3.44	11.3562	4700000000
Nigeria	Africa	2016	2.62809	3.39	6.68623	3500000000
Nigeria	Africa	2018	2.53208	3.325	6.05598	780000000
Rwanda	Africa	2010	2.03869	4	13.3894	220000000
Rwanda	Africa	2012	2.26707	4.24	11.4408	270000000
Rwanda	Africa	2014	2.75912	4.27	11.9607	310000000
Rwanda	Africa	2016	2.98623	4.41	11.6742	280000000
Rwanda	Africa	2018	2.97476	3.563	17.6834	370000000
Senegal	Africa	2010	2.86315	3.67	3.45351	270000000
Senegal	Africa	2012	2.49192	3.66	1.7091	280000000
Senegal	Africa	2014	2.62217	3.7	6.95969	400000000
Senegal	Africa	2016	2.32771	3.74	4.29827	470000000
Sierra Leone	Africa	2012	2.07911	2.82	7.9961	720000000
Sierra Leone	Africa	2016	2.0254	3.16	20.8193	140000000
Sierra Leone	Africa	2018	2.07803	2.716	8.65261	250000000
South Africa	Africa	2007	3.53359	4.36	3.96628	6600000000
South Africa	Africa	2010	3.45671	4.32	3.27434	3700000000
South Africa	Africa	2012	3.67132	4.37	3.29325	4600000000
South Africa	Africa	2014	3.43124	4.35	3.38995	5800000000
South Africa	Africa	2016	3.77532	4.47	3.03339	2200000000
South Africa	Africa	2018	3.37611	4.256	5.93437	5600000000
Tanzania	Africa	2007	2.0837	3.39	6.38956	580000000
Tanzania	Africa	2010	2.59951	3.56	4.67469	1800000000
Tanzania	Africa	2012	2.65368	3.6	4.59141	1800000000
Tanzania	Africa	2014	2.33083	3.57	9.65573	1400000000
Tanzania	Africa	2016	2.99019	3.67	7.89629	860000000
Uganda	Africa	2007	2.49051	3.19	10.9806	790000000
Uganda	Africa	2010	2.8175	3.51	13.7612	540000000
Uganda	Africa	2016	3.04328	3.69	18.2334	630000000
Uganda	Africa	2018	2.5754	3.276	14.6465	1100000000
Zambia	Africa	2007	2.367	3.16	5.24087	1300000000
Zambia	Africa	2010	2.28431	3.55	6.11294	1700000000
Zambia	Africa	2014	2.46267	3.86	5.82113	1500000000
Zambia	Africa	2016	2.42981	3.6	1.71508	660000000
Zambia	Africa	2018	2.52631	3.227	2.21557	410000000
Zimbabwe	Africa	2012	2.54911	3.34	7.27501	350000000
Zimbabwe	Africa	2014	2.33928	3.54	9.74421	470000000
Zimbabwe	Africa	2016	2.08241	3.41	4.84758	340000000
Zimbabwe	Africa	2018	2.12012	2.982	-33.5869	740000000
